# Supplementary material for: Modeling Lung Carcinoids with Zebrafish Tumor Xenograft
Source: Int J Mol Sci. 2022 Jul 23;23(15):8126. doi: 10.3390/ijms23158126 (PMC9330857; doi:10.3390/ijms23158126)
Supplement: Supplementary file 1 [file ijms-23-08126-s001.zip]

Archive with 4 entries (4 files):
- Supplementary files/Video S1.avi
- Supplementary files/Video S2.avi
- Supplementary files/Video S3.avi
- Supplementary files/Video S4.avi
